# Supplementary material for: Repurposing endogenous immune pathways to tailor and control chimeric antigen receptor T cell functionality
Source: Nat Commun. 2019 Nov 13;10:5100. doi: 10.1038/s41467-019-13088-3 (PMC6853973; doi:10.1038/s41467-019-13088-3)
Supplement: Supplementary file 4 — Source Data [file 41467_2019_13088_MOESM4_ESM.xlsx]

## Sheet: Title
Repurposing Endogenous Immune Pathways to Tailor and Control Chimeric Antigen Receptor T-cell Functionality
Mohit Sachdeva1, Brian W. Busser1, Sonal Temburni1, Anne-Sophie Gautron2, Alan Maréchal2, Alexandre Juillerat1, Alan Williams1, Laurent Poirot2, Philippe Duchateau2, Stéphane Depil2 and Julien Valton1,3
1Cellectis, Inc., 430 East 29th Street, New York, NY 10016, USA
2Cellectis, 8 rue de la Croix Jarry, 75013 Paris
3Corresponding author : julien.valton@cellectis.com

## Sheet: Figure 1A
Figure 1A

## Sheet: Figure 1B
Figure 1B

## Sheet: Figure 1C
Figure 1C			Experimental groups
	Experiment #	Donor #	TRACCAR	TRACCAR CD25IL12	TRACCAR ΔPD1IL12		All Experiment/All donors	Experimental groups	TRACCAR	TRACCAR CD25IL12	TRACCAR ΔPD1IL12
	Experiment 1	Donor 1	90.2	92.4	37.72			Median Frequency of TCRa/b(-) T-cells	92.6	94	92.8
	Experiment 2	Donor 2	94.7	96	94.9			Minimum	34.3	90.8	37.72
	Experiment 3	Donor 3	91.5	91.1	92.8			Maximum	96.8	96.1	95.2
	Experiment 4	Donor 4	92.9	96.1	95.2			25% Percentile	89.3	91.1	90.4
	Experiment 5	Donor 5	34.3	95.4	95			75% Percentile	94.7	96	95
	Experiment 6	Donor 6	92.6	90.8	91.8			Range	62.5	5.3	57.48
	Experiment 7	Donor 7	93	94	90.4
	Experiment 8	Donor 8	46.3
	Experiment 9	Donor 9	95.9
	Experiment 10	Donor 10	96.8
	Experiment 11	Donor 11	89.3
			Frequency of TCRa/b(-) T-cells

## Sheet: Figure 1D
Figure 1D			Experimental groups						Experimental groups
	Experiment #	Donor	TRACCAR	TRACCAR CD25IL12	TRACCAR ΔPD1IL12		All Experiment/All donors	Experimental groups	TRACCAR	TRACCAR CD25IL12	TRACCAR ΔPD1IL12
	Experiment 1	Donor 1	55	17.2	6.83			Median Frequency of TCRa/b(-) T-cells	50.8	47.2	46.1
	Experiment 2	Donor 2	57.07	65.3	61.6			Minimum	18	17.2	6.83
	Experiment 3	Donor 3	46.1	33	39.3			Maximum	57.07	65.3	61.6
	Experiment 4	Donor 4	28.3	46.9	46.1			25% Percentile	28.3	33	39.3
	Experiment 5	Donor 5	18	53.8	51.3			75% Percentile	55	60.4	59.8
	Experiment 6	Donor 6	56.7	60.4	59.8			Range	39.07	48.1	54.77
	Experiment 7	Donor 7	51	47.2	43.3
	Experiment 8	Donor 8	19.6
	Experiment 9	Donor 9	50.8
	Experiment 10	Donor 10	52.6
	Experiment 11	Donor 11	43.1
			Frequency of TCRa/b(-) CAR(+) T-cells

## Sheet: Figure 1E
Figure 1E
		Experimental groups	Number of T-cells (x1E6) obtained after Grex expansion			Experimental groups	Median number of T-cells (x1E6) obtained after Grex expansion	Upper limit of number of T-cells (x1E6) obtained after Grex expansion	Lower limit of number of T-cells (x1E6) obtained after Grex expansion
	Donor 1	TRACCAR	91.1232		Donor 1/2/3	TRACCAR	120.765	123.693	91.1232
	Donor 2		123.693		Donor 1/2/3	TRACCAR_CD25	121.862	125.888	66.24
	Donor 3		120.765		Donor 1/2/3	TRACCAR_CD25IL12	129.914	172.73	62.5792
	Donor 1	TRACCAR_CD25	66.24		Donor 1/2/3	TRACCAR_PD1	107.59	124.426	107.226
	Donor 2		121.862		Donor 1/2/3	TRACCAR_PD1IL12	158.458	170.534	66.6048
	Donor 3		125.888
	Donor 1	TRACCAR_CD25IL12	62.5792
	Donor 2		129.914
	Donor 3		172.73
	Donor 1	TRACCAR_PD1	107.59
	Donor 2		107.226
	Donor 3		124.426
	Donor 1	TRACCAR_PD1IL12	66.6048
	Donor 2		158.458
	Donor 3		170.534

## Sheet: Figure 1F
Figure 1F
		Experimental groups	Frequency of Viable T-cells obtained after Grex expansion (%)			Experimental groups	Median of frequency of Viable T-cells obtained after Grex expansion (%)	Upper limit of frequency of Viable T-cells obtained after Grex expansion (%)	Lower limit of frequency of Viable T-cells obtained after Grex expansion (%)
	Donor 1	TRACCAR	95		Donor 1/2/3	TRACCAR	97.1	98	95
	Donor 2		98		Donor 1/2/3	TRACCAR_CD25	96.8	97.7	96
	Donor 3		97.1		Donor 1/2/3	TRACCAR_CD25IL12	95.4	96.5	93.4
	Donor 1	TRACCAR_CD25	96.8		Donor 1/2/3	TRACCAR_PD1	97	98.3	95.8
	Donor 2		96		Donor 1/2/3	TRACCAR_PD1IL12	96.3	97.1	95.9
	Donor 3		97.7
	Donor 1	TRACCAR_CD25IL12	93.4
	Donor 2		96.5
	Donor 3		95.4
	Donor 1	TRACCAR_PD1	95.8
	Donor 2		97
	Donor 3		98.3
	Donor 1	TRACCAR_PD1IL12	96.3
	Donor 2		97.1
	Donor 3		95.9

## Sheet: Figure 1G
Figure 1G
		Experimental groups	Quantity of IL-12P70 in culture supernatants after Grex expansion (pg/ml)			Experimental groups	Median of quantity of IL-12P70 in culture supernatants after Grex expansion (pg/ml)	Upper limit of quantity of IL-12P70 in culture supernatants after Grex expansion (pg/ml)	Lower limit of quantity of IL-12P70 in culture supernatants after Grex expansion (pg/ml)
	Donor 1	TRACCAR	-4.86364		Donor 1/2/3	TRACCAR	-3.04545	5.59091	-4.86364
	Donor 2		-3.04545		Donor 1/2/3	TRACCAR_CD25	0	0	0
	Donor 3		5.59091		Donor 1/2/3	TRACCAR_CD25IL12	1.5	10.1364	-1.22727
	Donor 1	TRACCAR_CD25	0		Donor 1/2/3	TRACCAR_PD1	11.5	15.1364	-7.59091
	Donor 2		0		Donor 1/2/3	TRACCAR_PD1IL12	9.68182	16.9546	-0.77273
	Donor 3		0
	Donor 1	TRACCAR_CD25IL12	10.1364
	Donor 2		1.5
	Donor 3		-1.22727
	Donor 1	TRACCAR_PD1	15.1364
	Donor 2		11.5
	Donor 3		-7.59091
	Donor 1	TRACCAR_PD1IL12	9.68182
	Donor 2		16.9546
	Donor 3		-0.77273
Threshold of IL-12P70 detection = 9.8pg/mL

## Sheet: Figure 2A
Figure 2A

## Sheet: Figure 2B
Figure 2B
		MRC5	CAR_CD25 IL12
	14q11.2_2q37 Fusion -	97	482
	14q11.2_2q37 Fusion +	3	18
		Number of fusion detected by FISH

[truncated: 46 more sheets: Figure 2C, Figure 2D, Figure 3A, Figure 3B, Figure 3C, Figure 3D, Figure 3E, Figure 3F, Figure 3G, Figure 3H left, Figure 3H right, Figure 4A Left, Figure 4A Right, Figure 4B, Figure 5A, Figure 5B, Figure 5C, Figure 6A, Figure 6B, Figure 6C …]
